# Supplementary material for: Preferential Enrichment of Enantiomer from Amino Acid Schiff Bases by Coordination Interaction and Crystallization
Source: Materials (Basel). 2023 Jan 5;16(2):530. doi: 10.3390/ma16020530 (PMC9861923; doi:10.3390/ma16020530)
Supplement: Supplementary file 1 [file materials-16-00530-s001.zip]

Archive with 1 entries (1 files):
- materials-2052115-supplementary.pdf
